# Supplementary material for: Genome-Wide Identification, Evolution, and Expression Analysis of TPS and TPP Gene Families in Brachypodium distachyon
Source: Plants (Basel). 2019 Sep 23;8(10):362. doi: 10.3390/plants8100362 (PMC6843561; doi:10.3390/plants8100362)
Supplement: Supplementary file 1 [file plants-08-00362-s001.zip]

Archive with 8 entries (8 files):
- Figure S1.jpg
- Figure S2.jpg
- Figure S3.jpg
- Figure S4.jpg
- Figure S5.jpg
- Table S1.docx
- Table S2.docx
- Table S3.docx
